# Supplementary material for: 3′ MACE RNA-sequencing allows for transcriptome profiling in human tissue samples after long-term storage
Source: Lab Invest. 2020 May 28;100(10):1345–55. doi: 10.1038/s41374-020-0446-z (PMC7498368; doi:10.1038/s41374-020-0446-z)
Supplement: Supplementary file 3 — Supplementary Table 1. Study subjects. [file 41374_2020_446_MOESM3_ESM.xlsx]

## Sheet: Tabelle1
Supplementary Table 1. Study subjects.
Type	Storage	Assay	Age	Gender	Time in paraffin
Conjunctival papilloma, Patient 1	FFPE	MACE	59 y	F	3355 d
Conjunctival papilloma, Patient 2	FFPE	MACE	53 y	M	3233 d
Conjunctival papilloma, Patient 3	FFPE	MACE	22 y	F	2838 d
Conjunctival papilloma, Patient 4	FFPE	MACE	66 y	F	2444 d
Conjunctival papilloma, Patient 5	FFPE	MACE	44 y	F	2087 d
Conjunctival papilloma, Patient 6	FFPE	MACE	11 y	M	1883 d
Conjunctival papilloma, Patient 7	FFPE	MACE	5 y	M	280 d
Conjunctival carcinoma, Patient 1	FFPE	MACE	45 y	M	4901 d
Conjunctival carcinoma, Patient 2	FFPE	MACE	57 y	M	1458 d
Conjunctival carcinoma, Patient 3	FFPE	MACE	77 y	M	140 d
Conjunctival carcinoma, Patient 4	FFPE	MACE	80 y	F	1854 d
Conjunctival carcinoma, Patient 5	FFPE	MACE	75 y	M	1732 d
Conjunctival carcinoma, Patient 6	FFPE	MACE	75 y	F	626 d
Conjunctival carcinoma, Patient 7	FFPE	MACE	78 y	M	373 d
Healthy tissue, Patient 1	FFPE	MACE	52 y	F	1369 d
Healthy tissue, Patient 2	FFPE	MACE	58 y	M	1215 d
Healthy tissue, Patient 3	FFPE	MACE	55 y	M	1211 d
Healthy tissue, Patient 4	FFPE	MACE	69 y	M	1211 d
Healthy tissue, Patient 5	FFPE	MACE	49 y	M	728 d
Healthy tissue, Patient 6	FFPE	MACE	43 y	M	1094 d
Healthy tissue, Patient 7	FFPE	MACE	48 y	M	156 d
Healthy tissue, Patient 8	FFPE	MACE	53 y	M	63 d
Healthy tissue, Patient 9	FFPE	MACE	57 y	M	58 d
Healthy tissue, Patient 10	FFPE	MACE	67 y	M	56 d
Healthy tissue, Patient 7	fresh	MACE	48 y	M	-
Healthy tissue, Patient 8	fresh	MACE	53 y	M	-
Healthy tissue, Patient 9	fresh	MACE	57 y	M	-
Healthy tissue, Patient 10	fresh	MACE	67 y	M	-
Healthy tissue, Patient 8	fresh	RNA-Seq	53 y	M	-
Healthy tissue, Patient 9	fresh	RNA-Seq	57 y	M	-
Healthy tissue, Patient 10	fresh	RNA-Seq	67 y	M	-
